# Supplementary material for: Biochemical and Biophysical Characterization of the Caveolin-2 Interaction with Membranes and Analysis of the Protein Structural Alteration by the Presence of Cholesterol
Source: Int J Mol Sci. 2022 Dec 2;23(23):15203. doi: 10.3390/ijms232315203 (PMC9736327; doi:10.3390/ijms232315203)
Supplement: Supplementary file 1 [file ijms-23-15203-s001.zip]

Archive with 2 entries (2 files):
- Captions for Supplementary Figures.pdf
- Supplementary Figures.pptx
